# Supplementary material for: Serum soluble B7-H4 is a prognostic marker for patients with non-metastatic clear cell renal cell carcinoma
Source: PLoS One. 2018 Jul 25;13(7):e0199719. doi: 10.1371/journal.pone.0199719 (PMC6059393; doi:10.1371/journal.pone.0199719)
Supplement: S1 Dataset — (XLSX) [file pone.0199719.s001.xlsx]

## Sheet: Sheet1
	Dataset of the subjects
	Age(0: <65, 1>65)	Gender M=0 F=1	T stage	Grade	preneutorophil count	sH4 pre	sH4	PFS period	PFScensor	OS	Censor
	1	0	1	0	0	0	1	102.7	1	102.7	1
	0	0	0	0	0	0	1	110.7	1	110.7	1
	1	1	0	0	0	0	1	104.267	1	104.267	1
	0	0	0	0	0	0	1	106.433	1	106.433	1
	0	1	0	0	0	0	1	108.6	1	108.6	1
	0	0	0	0	0	0	1	105.667	1	105.667	1
	1	0	1	0	0	0	1	85.1667	1	85.1667	1
	0	0	0	0	0	0	1	104.033	1	104.033	1
	1	0	0	0	0	0	1	61.4333	1	61.4333	1
	1	0	0	0	0	0	1	32.9	1	32.9	1
	0	0	1	0	0	0	1	98.2667	1	98.2667	1
	0	0	1	0	0	0	1	37.4	0	101.067	0
	1	1	1	0	0	0	1	98.7333	1	98.7333	1
	1	0	0	0	0	0	1	49.3333	1	49.3333	1
	1	0	0	0	0	0	1	60.9	1	60.9	1
	1	0	0	0	0	0	1	64.1333	1	64.1333	1
	1	1	0	0	0	0	1	80.4667	1	80.4667	1
	0	0	0	0	0	0	1	86	1	86	1
	1	1	0	0	0	0	1	84.5667	1	84.5667	1
	1	0	0	0	0	0	1	79.7667	1	79.7667	1
	1	0	0	0	0	0	1	0.1	0	0.133333	0
	0	1	0	0	0	0	1	73.5333	1	73.5333	1
	0	0	0	0	0	0	1	77.3667	1	77.3667	1
	0	0	0	0	0	0	1	6.33333	0	44.8333	0
	1	0	0	0	0	0	1	72.1333	1	72.1333	1
	0	0	0	0	0	0	1	66.7	1	66.7	1
	0	0	0	0	0	0	1	66.9	1	66.9	1
	1	0	0	0	0	0	1	67.5667	1	67.5667	1
	1	0	0	0	0	0	1	61.1667	1	61.1667	1
	0	1	0	0	0	0	1	62.9	1	62.9	1
	0	1	1	0	0	0	1	45.8667	1	45.8667	1
	0	0	0	0	0	0	1	67.6	1	67.6	1
	0	1	0	0	0	0	1	60.9333	1	60.9333	1
	0	1	0	0	0	0	1	45.7	1	45.7	1
	1	1	0	0	0	0	1	58.2333	1	58.2333	1
	0	1	1	1	0	0	1	60.7	1	60.7	1
	1	0	0	0	0	0	1	60.7667	1	60.7667	1
	0	0	0	0	0	0	1	56.7333	1	56.7333	1
	0	0	0	0	0	0	1	56.4333	1	56.4333	1
	1	1	0	0	0	0	1	58.1667	1	58.1667	1
	1	1	0	0	0	0	1	6.5	1	6.5	1
	1	0	0	0	0	0	1	23.5333	1	23.5333	1
	1	0	0	0	0	0	1	10.3	1	10.3	1
	1	0	1	0	0	0	1	54.9667	1	54.9667	1
	0	1	0	0	0	0	1	54.1333	1	54.1333	1
	0	0	0	0	0	0	1	18.4333	0	53.7667	1
	0	1	0	0	0	0	1	51.7667	1	51.7667	1
	1	1	1	0	0	0	1	50.1	1	50.1	1
	0	1	1	1	0	481	2	1.3	0	3.33333	0
	0	0	0	0	0	98	2	36.3333	0	107.067	1
	0	0	1	1	0	98	2	77.9333	1	77.9333	1
	1	0	1	1	0	231	2	106.4	1	106.4	1
	0	0	0	0	1	511	2	98.4333	1	98.4333	1
	0	0	0	0	0	387	2	100.867	1	100.867	1
	1	1	1	0	0	881	2	0.733333	0	12.5333	0
	0	0	0	0	0	712	2	60.8	1	60.8	1
	1	0	0	0	0	231	2	22.2333	1	22.2333	1
	0	1	0	0	0	97	2	93.4333	1	93.4333	1
	1	1	0	0	0	81	2	30.2333	1	30.2333	1
	1	1	0	0	0	234	2	54.0667	1	54.0667	1
	0	0	0	1	0	82	2	64.1	1	64.1	1
	0	0	0	0	1	429	2	1.73333	0	19.6	0
	1	0	0	0	0	82	2	91.1333	1	91.1333	1
	1	1	0	0	0	191	2	76.6333	1	76.6333	1
	1	0	0	0	0	99	2	86.7667	1	86.7667	1
	1	0	0	0	0	397	2	66.9333	0	80.0667	1
	1	0	0	0	1	621	2	14.8333	0	48.0333	0
	1	0	0	0	0	262	2	79.1333	1	79.1333	1
	1	1	0	0	0	185	2	61.5667	1	61.5667	1
	0	0	0	0	1	1021	2	74.7	1	74.7	1
	1	0	1	1	0	129	2	31.4667	1	31.4667	0
	0	0	0	0	0	357	2	73.4667	1	73.4667	1
	1	0	0	1	0	58	2	37.0667	0	59.8667	0
	1	1	0	0	0	559	2	50.0667	0	76.5	1
	1	0	0	0	0	190	2	72.5333	1	72.5333	1
	0	0	0	0	0	349	2	64.1667	1	64.1667	1
	0	0	0	0	1	262	2	62.2	1	62.2	1
	1	1	0	0	0	81	2	75.6333	1	75.6333	1
	1	1	0	0	0	98	2	73.2333	1	73.2333	1
	0	1	0	0	0	112	2	4.4	0	15.5667	0
	1	1	1	1	1	237	2	2.4	0	4.8	0
	0	0	0	1	0	99	2	19.9	1	19.9	1
	1	1	1	1	0	45	2	3.36667	0	30.7333	0
	1	1	0	0	0	109	2	22.5333	0	47.5333	0
	1	1	0	0	0	21	2	66.7667	1	66.7667	1
	1	1	1	1	1	209	2	11.7	1	11.7	1
	0	0	0	0	0	110	2	8.6	0	41.3333	0
	0	0	0	0	0	421	2	62.3333	1	62.3333	1
	0	0	0	0	0	200	2	61.0333	1	61.0333	1
	1	0	0	0	0	118	2	44.9	0	62.6333	1
	1	1	0	0	0	312	2	1.66667	0	73.3	0
	1	0	0	0	0	444	2	12.5	0	62.8333	0
	1	0	1	0	0	321	2	5.03333	0	20.6333	0
	0	0	0	0	0	421	2	67.2333	1	67.2333	1
	1	0	0	0	0	311	2	62	1	62	1
	0	1	0	0	0	210	2	3.1	0	61.5667	1
	0	0	0	0	1	227	2	37.6	0	62.0333	1
	0	1	0	1	0	312	2	18.3667	0	33.6	0
	1	0	0	0	0	99	2	55.5667	1	55.5667	1
	0	0	0	0	0	72	2	49.8	1	49.8	1
	1	1	0	0	0	792	2	2.53333	0	17.3333	0
	1	0	0	0	1	210	2	48.9667	1	48.9667	1
	1	0	0	0	0	1014	2	52.7667	1	52.7667	1
	0	0	0	0	0	911	2	50.3667	1	50.3667	1
	0	0	0	0	0	209	2	52	1	52	1
	0	1	0	0	0	271	2	48.8667	1	48.8667	1
	1	1	0	0	0	311	2	50.2	1	50.2	1
	0	0	0	0	0	421	2	50.3667	1	50.3667	1
		69				48				60.8932
		39								110.7
										0.133333
